# Supplementary material for: Comparison of Intravenous Acetaminophen and Intravenous Patient-Controlled Analgesia Fentanyl after Total Hip Arthroplasty: A Multicenter Randomized Controlled Trial
Source: J Clin Med. 2023 Nov 30;12(23):7445. doi: 10.3390/jcm12237445 (PMC10707402; doi:10.3390/jcm12237445)
Supplement: Supplementary file 1 [file jcm-12-07445-s001.zip]

Archive with 1 entries (1 files):
- jcm-2743037-supplementary.pdf
